# Supplementary material for: Characterization and Genomic Analyses of dsDNA Vibriophage vB_VpaM_XM1, Representing a New Viral Family
Source: Mar Drugs. 2024 Sep 21;22(9):429. doi: 10.3390/md22090429 (PMC11432961; doi:10.3390/md22090429)
Supplement: Supplementary file 1 [file marinedrugs-22-00429-s001.zip]

Archive with 4 entries (3 files):
- Figure S2/
- Figure S2/Major capsid protein.svg
- Figure S2/Terminase large subunit.svg
- Supplementary Files.pdf
